# Supplementary material for: Testing the Mystic School Mobile Application to Promote Active Commuting to School in Spanish Adolescents: The PACO Study
Source: Children (Basel). 2022 Dec 19;9(12):1997. doi: 10.3390/children9121997 (PMC9776541; doi:10.3390/children9121997)
Supplement: Supplementary file 1 [file children-09-01997-s001.zip]

Archive with 1 entries (1 files):
- children-2050367-supplementary.pdf
